# Supplementary material for: Cyanobacterial blooms contribute to the diversity of antibiotic-resistance genes in aquatic ecosystems
Source: Commun Biol. 2020 Dec 4;3:737. doi: 10.1038/s42003-020-01468-1 (PMC7718256; doi:10.1038/s42003-020-01468-1)
Supplement: Supplementary file 4 — Supplementary Data 1 [file 42003_2020_1468_MOESM4_ESM.xlsx]

## Sheet: Supplementary Data 1
Month	March									May									July									August									September
Gene name	Gene classification	Resistance mechanism	3A3	3B1	3B2	3B3	3C1	3C2	3C3	5A1	5A2	5A3	5B1	5B2	5B3	5C1	5C2	5C3	7A1	7A2	7A3	7B1	7B2	7B3	7C1	7C2	7C3	8A1	8A2	8A3	8B1	8B2	8B3	8C1	8C2	8C3	9A1	9A2	9A3	9B1	9B2	9B3	9C1	9C2	9C3
aac	Aminoglycoside	antibiotic deactivate	0	0	0	0	0	0	0	0	0	0	0	0	0	0	0	0	0	0	0	0	0	0	0	0	0	0	0	0	0	0	0	0	0	0	0.000182842	0	0	0	0	0	0	0.000650657	0
aac(6')-Ib(aka aacA4)-01	Aminoglycoside	antibiotic deactivate	0	0.000327458	0	0	0	0	0	0	0.000554907	0.000113383	0.00149332	0	0.00282127	0	0	0	0.000617059	0.000413581	0	0.00234147	0.00147505	0.00205911	0.000691231	0.000754308	0	0.00115192	0.0102935	0	0	0	0	0	0	0	0.00109609	0.000285847	0.00162197	0	0	0	0	0	0
aac(6')-Ib(aka aacA4)-02	Aminoglycoside	antibiotic deactivate	0	0.000794808	0	0.000168729	0	0	0	0	0.000139071	0	0.00171296	0.00168461	0	0	0.00161187	0	0	0.000322196	0.000470447	0.00168684	0.00141328	0.00201575	0.000272971	0.000542614	0	0.00107394	0	0	0.0189115	0.0103449	0	0	0	0	0	0.000539978	0	0	0	0	0	0	0
aac(6')-Ib(aka aacA4)-03	Aminoglycoside	antibiotic deactivate	0.000130787	0	0	7.77e-05	0	0	0	0	0	4.7e-05	0.000157783	0.00862133	0.00453954	0	0	0	0.00113246	0.000698908	0	0.00530776	0.00195958	0.00376917	0.000970459	0.000552261	0	0	0	0.0149416	0	0	0	0	0.0167115	0	0.00196254	0	0.00110999	0	0	0	0.000992547	0	0.00255756
aac(6')-II	Aminoglycoside	antibiotic deactivate	0	0	0	0	0	0	0	0	0	0	0	0	0	0	0	0	0	0	0	0	0.00037437	0	0	0	0	0	0	0	0	0	0	0.00177021	0	0	0	0	0	0	0	0	0	0	0
aacC2	Aminoglycoside	antibiotic deactivate	0	0	0	0	0	0	0	0	0	0	0	0	0	0	0	0	0.000606511	0	0	0	0.000307851	0.000349684	0	0.000301102	0	0	0	0	0	0	0	0	0	0	0	0	0	0	0	0	0	0	0
aacC4	Aminoglycoside	antibiotic deactivate	0	0	0	0	0	0	0	0	0	0	0	0	0	0	0	0	0	0	0	0	0	0	0	0	0	0	0	0	0	0	0	0	0	0	0	0.000155947	0	8.65e-05	0	0	0.000183484	0	0
aadA-01	Aminoglycoside	antibiotic deactivate	0	0	0	0.000156778	0	0	0.000566949	0.000862927	0.000579973	0.000261728	0	0	0	0	0	0	0	0.000269042	0.000628989	0.00231102	0.00268082	0.00182492	0	0.00036824	0.000252471	0	0	0	0	0	0	0	0	0	0.00365373	0.00173576	0.000750976	0.000243158	0.000534345	0	0.000759123	0	0
aadA-02	Aminoglycoside	antibiotic deactivate	0	0	0	0	0	0	0.00110734	0	0.000522021	0	0.00030079	0	0	0	0	0	0	0.000150793	0	0.00146	0.000977888	0.00132028	0.000347933	0	0	0	0	0	0	0	0	0	0	0	0.00388024	0.00291898	0	0	0.00104666	0	0.000869335	0.00131621	0
aadA1	Aminoglycoside	antibiotic deactivate	0	0.000553716	0.000245419	0.000202665	0	0.0007693	0.00118349	0.00100379	0.000498577	4.18e-05	0	0	0	0.00383247	0	0.000978408	0	9.24e-05	0	0.00341599	0.00373398	0.0039067	0.000463996	0.000268684	0.000418522	0	0	0	0	0	0	0	0	0	0.00350869	0.0020461	0.000454642	0	0.00127295	0	0.00105159	0	0
aadA-1-02	Aminoglycoside	antibiotic deactivate	0	0	0	0	0	0	0	0	0	0	0	0	0	0	0	0	0	0	0	0	0.000270746	0	0	0	0	0	0.00295258	0	0	0	0	0	0	0	0	0	0	0	0	0	0	0	0
aadA2-01	Aminoglycoside	antibiotic deactivate	0	0	0	0	0	0	0	0	0	0	0	0	0	0	0.00052913	0	0	0.000330441	0.000447643	0.00365474	0.00210957	0.00282396	0	0	0	0	0	0	0	0	0	0.000987159	0	0	0.00138286	0.000584115	0	0	0	0	0	0	0
aadA2-02	Aminoglycoside	antibiotic deactivate	0	0	0	0	0	0	0	0	0	0	0	0	0	0	0	0	0	7.65e-05	0	0.00148958	0.000910439	0.00254751	0.000104737	0.000213229	0.000265536	0	0	0	0	0	0	0.000285367	0	0	0.00107904	0.000890074	0.000884026	0.00026762	0	0	0	0.000621556	0
aadA2-03	Aminoglycoside	antibiotic deactivate	0	0	0	0	0	0.00100367	0	0	0.000592093	0.000166069	0.000669172	0	0.00308781	0	0	0	0	0.00012829	0.000545417	0.00582626	0.00554917	0.00119917	0.000400879	0.00049084	0.00144571	0	0	0.00267782	0	0	0	0.000570599	0	0.0019779	0.00540899	0.00345482	0.00185603	0.000766547	0	0.00294049	0.000801302	0.00415499	0
aadA5-01	Aminoglycoside	antibiotic deactivate	0	0.000216787	0	0	0	0	0.000647737	0	0	8.62e-05	0.000213046	0	0	0	0	0	0	0	0	0	0	0	0.000145408	0	0.000401527	0	0	0	0	0	0	0	0	0	0.0012162	0.000228066	0	0	0	0	0	0.00159315	0
aadA5-02	Aminoglycoside	antibiotic deactivate	0	0.000177825	0	0	0	0	0.000168269	0	0	5.96e-05	0.000182027	0	0	0	0	0	0	0	0	0.000634615	0.000505607	0	0	0.000504619	0	0	0	0	0	0	0	0	0	0	0	0	0.000375398	0	0	0	0	0	0.00163417
aadE	Aminoglycoside	antibiotic deactivate	0	0	0	0	0	0	0	0	0	0	0	0	0	0	0	0	0	0	0	0.000422291	0	0	0	0	0	0	0.00314221	0	0	0	0	0	0	0	0	0	0	0	0	0	0	0	0
acrA-02	Multidrug	efflux pump	0	0	0	0	0	0	0	0	0	0	0	0	0	0	0	0	0	0	0	0	0.000257432	0	0	0	0	0	0	0	0	0	0	0	0	0	0	0	0.000540456	0	0	0	0	0	0
acrA-04	Multidrug	efflux pump	0.000317095	0.000307178	0.000234956	0.000102726	0.00122537	0	0	0	0	0	0	0	0	0	0	0	0.00715056	0	0.0095071	0.00451375	0.00436862	0.00395738	0	0	0	0	0	0	0	0	0	0	0	0	0.000703029	0	0	0.000407924	0.000396511	0	0.000269044	0	0
acrA-05	Multidrug	efflux pump	0.000249132	0	0.000637224	0.000154867	0	0	0	0	0	0	0	0	0	0	0.000713627	0	0.0116522	0	0	0.00552774	0.00449759	0.00570405	0.00844252	0.00863259	0.00847787	0	0	0	0	0	0	0.000155703	0.00228532	0	0	0	0	0	0.000598938	0	0	0	0
acrB-01	Multidrug	efflux pump	0	0	0	0	0	0	0	0	0	0	0	0	0	0	0	0	0.000544488	0.000349368	0.000222736	0.00142201	0.00112175	0.000390355	0	0.000280112	0	0	0	0	0	0	0	0	0	0	0	0	0	0	0	0	0	0	0
acrF	Multidrug	efflux pump	0	0	0	0	0	0	0	0	0	0	0	0	0	0	0.000485935	0	0.000456061	0	0	0	0	0	0	0	0	0	0	0	0	0	0	0	0	0	0	0	0	0	0	0	0	0	0
acrR-02	Multidrug	efflux pump	0	0	0	0	0	0	0	0	0	0	0	0	0	0	0	0	0.000692555	0	0	0.000418875	0	0	0	0	0	0	0	0	0	0	0	0	0	0	0	0	0	0	0	0	0	0	0
ampC-01	Beta_Lactamase	antibiotic deactivate	0	0	0	0	0	0	0	0	0	0	0	0	0	0	0.000622419	0	0	6.58e-05	0	0	0	0	0	0	0	0	0	0	0	0	0	0	0	0	0	0.000187464	0	0.000163745	0	0	0	0	0
ampC-04	Beta_Lactamase	antibiotic deactivate	0	0	0	0	0	0	0	0	0	4.62e-05	0.000131076	0.00105466	0.00154169	0	0	0	0	0	0	0	0	0	0	0	0	0	0	0	0	0	0	0	0	0	0	0.00024108	0	0.000399121	0	0	0.000571297	0	0
aphA1(aka kanR)	Aminoglycoside	antibiotic deactivate	0	0	0	0	0	0	0	0	0	0	0	0	0	0	0.00248894	0	0	0.000293904	0	0.000465183	0.000552451	0.0012629	0.000214622	0.000315784	0	0.000825488	0	0	0	0	0	0	0	0	0	0	0	0.000167873	0	0	0	0	0
bacA-01	other/bacitracin	antibiotic deactivate	0	0	0	0	0	0	0	0	0	0	0	0	0	0	0	0	0	9.93e-05	0	0.00106444	0	0	0	0	0	0	0	0	0.00678161	0	0	0	0	0	0	0	0	0	0	0	0	0	0
blaCMY	Beta_Lactamase	antibiotic deactivate	0	0	0	0	0	0	0	0	0	0	0	0	0	0	0	0	0.0137063	0.0231603	0.0233025	0.0168723	0.00517521	0.0137049	0.0163025	0.0190266	0.015637	0	0	0	0	0	0	0	0	0	0	0	0	0	0	0	0	0	0
blaCMY2-01	Beta_Lactamase	antibiotic deactivate	0	0	0	0	0	0	0	0	0	0	0	0	0	0	0	0	0.00855985	0.0206625	0.0181748	0.0143921	0	0.0123873	0.0194131	0.0187483	0.0192907	0	0	0	0	0	0	0.000384827	0	0	0	0	0	0	0	0	0	0	0
blaCMY2-02	Beta_Lactamase	antibiotic deactivate	0	0.000257172	0	0	0	0	0.000285306	0	0	0	0	0	0	0	0.000489276	0	0	0.000733934	0.000500807	0	0	0	0.00033874	0.000209464	0.000541154	0	0	0	0	0	0	0	0	0	0.00126461	0.000356031	0	0.000478193	0	0	0.000190489	0	0
blaCTX-M-04	Beta_Lactamase	antibiotic deactivate	0	0	0	0	0	0.000435062	0	0	0	0	0	0	0	0	0.000517637	0	0.00185789	0.00177081	0.000351059	0.000216978	0.000558487	0	0.000231277	0.000265483	0.000521383	0.00113633	0	0	0	0	0	0	0	0	0	0	0	0	0	0.00396458	0	0.00784599	0.00540006
blaCTX-M-06	Beta_Lactamase	antibiotic deactivate	0	0	0	0	0	0	0	0	0	0	0	0	0	0	0	0	0	0	0	0.000324111	0.000395204	0.000380239	0	0	0	0	0	0	0	0	0	0	0	0	0	0	0	0	0	0	0	0	0
blaGES	Beta_Lactamase	antibiotic deactivate	0	0	0	0	0	0	0	0	0	0	0	0	0	0	0	0	0	0.000105134	0	0	0	0	0.000655307	0	0.00045959	0	0	0	0	0	0	0	0	0	0.00147018	0.00148404	0.00201009	0.000537722	0.000764617	0	0.0014788	0	0
blaMOX_blaCMY	Beta_Lactamase	antibiotic deactivate	0	0.000259426	0	0	0	0	0.000692569	0	0	0	0	0	0	0	0	0	0	0.000498078	0	0.000259768	0.000303753	0	0.000448891	0.000303187	0.000668244	0	0	0	0	0	0	0	0	0	0.000952941	0.000173843	0	0	0	0	0	0	0
blaOXA1_blaOXA30	Beta_Lactamase	antibiotic deactivate	0	0	0.000536598	0	0	0	0	0	0	0	0	0	0	0	0	0	0	0	0	0.000364575	0.000861539	0.000289727	0.000200466	0	0	0	0	0	0	0	0	0	0	0	0	0.000353673	0	0	0	0	0	0	0
blaOXA10-01	Beta_Lactamase	antibiotic deactivate	0	0	0	0	0	0.000341501	0	0	0	0	0	0	0	0	0	0	0	0.00017586	0.000470473	0.000286909	0	0.000234862	0.000118429	0	0	0	0	0	0	0	0	0	0	0	0	0	0.000666188	0	0	0	0.000289069	0	0
blaOXA10-02	Beta_Lactamase	antibiotic deactivate	0	0	0	0.000130375	0	0	0.000160067	0	0	0	0	0	0	0	0	0	0	7.48e-05	0	0.00026705	0.000689547	0.000231633	0	0	0	0	0	0	0	0	0	0	0	0	0	0.000119323	0	0	0	0	0	0	0
blaOXY	Beta_Lactamase	antibiotic deactivate	0	0	0	0	0	0	0	0	0	0	0	0	0	0	0	0	0	0	0	0	0	0	0	0	0	0	0	0	0	0	0	0	0	0	0.000122998	8.42e-05	0	0.000195811	0	0	0	0	0
blaPSE	Beta_Lactamase	antibiotic deactivate	0	0	0	0	0	0	0	0	0	0	0	0	0	0	0	0	0	0	0	0	0.000321425	0	0	0	0	0	0	0	0	0	0	0	0	0	0	0	0	0	0	0	0.000451372	0	0
blaSFO	Beta_Lactamase	antibiotic deactivate	0	0.000212331	0	0	0	0	0	0	0	0	0	0	0.00142107	0	0	0	0	0.000116687	0	0.000290826	0	0	0	0	0	0	0	0	0	0	0	0	0	0.00267239	0	0	0	0	0	0.00672609	0	0.000717457	0
blaSHV-01	Beta_Lactamase	antibiotic deactivate	0	0	0	0	0	0	0	0	0	0	0	0	0	0	0	0	0	0	0	0.0004206	0.00114489	0.00092603	0	0	0	0	0	0	0	0	0	0	0	0	0	0	0	0.000219127	0	0	0	0	0
blaSHV-02	Beta_Lactamase	antibiotic deactivate	0	0	0	0	0	0	0	0	0	0	0	0	0	0	0	0	0	0	0	0.000560958	0.000736107	0.000336576	0	0	0	0	0	0	0	0	0	0	0	0	0	0	0	0	0	0	0	0	0
blaTEM	Beta_Lactamase	antibiotic deactivate	0	0	0	0	0	0	0	0	0.000122795	0	0	0	0	0	0	0	0.000709356	0.000120009	0	0.000344834	0.000370887	0.000291588	0.000179356	0.000930037	0.000393341	0	0.00420732	0.00377378	0.00382996	0	0	0	0	0	0	0.000259994	0	0.000136454	0	0	0	0	0
blaVEB	Beta_Lactamase	antibiotic deactivate	0	0	0	0	0	0	0.000710606	0	0	6.02e-05	0	0	0	0	0	0	0	0	0	0	0	0	0	0	0	0	0	0	0	0	0	0	0	0	0	0	0.000791389	0	0	0	0.000294139	0	0
catB3	(flor)/(chlor)/(am)phenicol	antibiotic deactivate	0	0	0	0	0	0.000311576	0	0	0	0	0	0	0.00189607	0	0	0	0	7.49e-05	0	0.000274243	0	0.000328954	0.000109182	0	0	0	0	0	0	0.0082733	0	0	0	0	0	0.000215169	0	0	0	0	0	0	0
ceoA	Multidrug	efflux pump	0	0	0	0	0	0	0	0	0	0	0	0	0	0	0	0	0	0	0	0	0	0	0	0	0	0	0	0	0	0	0	0	0	0	0.000604963	0.000171214	0	0.000179616	0	0	0	0	0
cmlA1-01	(flor)/(chlor)/(am)phenicol	efflux pump	0	0	0	0	0	0	0	0	0	0	0	0	0	0	0	0	0	0.000212658	0.00102449	0.000434212	0	0	0	0	0	0	0	0	0	0	0	0	0	0	0	0	0	0	0	0	0.000654701	0	0
cmlA1-02	(flor)/(chlor)/(am)phenicol	efflux pump	0	0	0	0	0	0	0	0	0	0	0	0	0	0	0	0	0	0.000243022	0	0.000410111	0	0.000349863	0.000366168	0	0	0	0	0	0	0	0	0	0	0	0	0	0	0	0	0	0	0	0
cmx(A)	(flor)/(chlor)/(am)phenicol	efflux pump	0	0	0	0	0	0	0	0	0	0	0	0	0	0	0	0	0	0	0	0	0	0	0	0	0	0.000423346	0	0	0	0	0	0	0	0	0.000424866	0	0.000281213	0.000208507	0	0	0	0	0
cphA-01	Beta_Lactamase	antibiotic deactivate	0	0	0.00223505	0.0003507	0.00571675	0.000120343	0.000977955	0	0.000133354	0	0	0	0	0	0	0	0.00115669	0.00303547	0.00280403	0.000612989	0.00305666	0.0010834	0.00654749	0.00466814	0.00698178	0	0	0	0	0	0	0	0	0	0.00152727	0.000110968	0	0	0	0	0	0.0006215	0
cphA-02	Beta_Lactamase	antibiotic deactivate	0	0.000331926	0	0.000247723	0.00193597	0	0	0	0	0	0	0	0	0	0	0	0	0.00113724	0.000411834	0.000206801	0.000994276	0	0.00303421	0.0014956	0.00408907	0	0	0	0	0.00406415	0	0	0	0	0	0	0.000472003	0	0.000422709	0	0	0	0
dfrA1	Sulfa	antibiotic deactivate	0.000556288	0	0	0	0	0	0	0.000457263	0.000417327	0	0.00225657	0	0	0	0	0	0	0	0	0.00149256	0.00112977	0.00218597	0	0	0	0	0	0	0	0	0	0	0	0	0.000330074	0	0.000945982	0.000882793	0	0	0	0	0
emrD	Multidrug	efflux pump	0	0	0	0	0	0	0	0	0	0	0	0	0.00108314	0	0.00154632	0	0	8.65e-05	0	0	0	0	0	0	0	0	0	0	0	0	0	0	0	0	0	0	0	0	0	0.00105778	0.00110569	0	0
ereA	MLSB	antibiotic deactivate	0	0.000411879	0	0	0	0	0.000150113	0	0	0	0.000660616	0.00169866	0	0	0	0	0	0	0	0	0.000310678	0.000347692	0.000143354	0	0	0.000497968	0	0	0	0	0	0	0	0	0.00228497	0.00139409	0.000246275	0.000516397	0.00141145	0	0	0	0.00127321
erm(34)	MLSB	cellular protection	0	0	0	0	0	0	0	0	0	0	0	0	0	0	0	0	0	0	0	0	0	0	0	0	0	0	0	0	0	0	0	0	0	0	0.000137938	0.000103414	0	0.000135342	0	0	0	0	0
erm(36)	MLSB	cellular protection	0	0	0	0	0	0	0	0	0	5.1e-05	0	0	0	0	0	0	0	9.44e-05	0	0	0	0	0	0	0	0	0	0	0	0	0	0	0	0	0	0	0.00104855	0.00154231	0	0	0.000808815	0	0
ermF	MLSB	cellular protection	0	0.000216113	0	0	0	0	0	0	0	4.23e-05	0	0	0	0	0	0	0	0	0	0	0	0	0	0	0	0	0.00441192	0	0	0	0	0	0	0	0.000396774	0	0.000736682	0	0	0	0	0	0
ermK-01	MLSB	cellular protection	0	0	0	0	0	0	0	0	0	0	0	0	0	0	0	0	0	0	0	0	0	0	0	0	0	0.000779685	0.00313313	0	0	0.0103218	0	0	0	0	0	0	0.00164517	0	0	0	0	0	0
floR	(flor)/(chlor)/(am)phenicol	efflux pump	0	0	0	0	0	0	0	0	0	0	0.000509499	0.00222644	0	0	0	0.000296528	0	0.000165577	0	0.000801307	0.000924796	0	0	0	0	0	0	0	0	0	0	0	0	0	0.00168422	0	0	0	0	0.0021816	0	0	0
fox5	Beta_Lactamase	antibiotic deactivate	0	0	0	0	0	0	0	0	0	0	0.000367894	0	0	0	0.000448405	0.000237646	0	0	0.000290075	0	0	0.000224842	0.000612702	0	0	0	0	0.00420956	0	0	0	0	0	0.00061293	0	0	0	0	0	0	0	0	0.00200326
intI-1(clinic)	Integrase	integrase	0.022203	0.0177784	0.0142231	0.00148713	0.0207175	0.0087948	0.0110784	0.0072885	0.00779031	0.00346584	0.0117253	0.00865701	0.0320043	0	0.019893	0	0	0.000935895	0.00127815	0.000818962	0	0.000896144	0.000276878	0	0.00068292	0	0.00704948	0	0	0.00867173	0.00349198	0	0	0.013378	0	0	0	0.0134435	0	0.0207242	0.0184523	0.0250349	0.0140362
intI-1LC	Integrase	integrase	0.00543438	0.00545345	0.00684671	0.00263536	0.00738045	0.00466669	0.00667726	0.00210608	0.00253363	0.00136312	0.00883011	0.0140024	0.0138181	0	0.00259314	0.00253946	0	0.000155422	0.00048515	0.00292362	0.000716259	0.00262383	0.000826053	0.00108881	0.000421618	0.00692175	0.0323231	0	0	0.0108166	0.0710524	0.00673563	0.0105815	0.00575729	0.0180453	0.0162388	0.0197205	0.00487416	0.00952294	0.00385845	0.00436433	0.00925094	0.00190146
intI2	Integrase	integrase	0	0	0	0	0	0	0	0	0	0	0	0	0	0	0	0	0	0	0	0.000684006	0	0	0.000317679	0	0	0	0	0	0	0	0	0	0	0	0	0	0	0	0	0	0	0	0
IS613	Transposase	transposase	0.000541573	0	0	0	0	0	0	0	0	0	0	0	0	0	0	0	0	0	0	0.000579061	0	0	0	0	0	0	0	0	0	0	0	0	0	0	0	0	0	0	0	0	0	0	0
matA_mel	MLSB	efflux pump	0	0	0	0	0	0	0	0	0	0	0	0	0	0	0	0	0	0	0	0	0	0	0	0	0	0	0	0	0	0	0	0.000542367	0	0	0	0.000235922	0	0	0	0	0	0	0
mdtE_yhiU	Multidrug	efflux pump	0	0	0	0	0	0	0	0	0	0	0	0	0	0	0	0.000298654	0.00107215	0	0	0	0	0	0	0	0	0	0	0	0	0	0	0	0	0	0	0.000134797	0	0.000205735	0	0	0	0	0
mepA	Multidrug	efflux pump	0	0	0	0	0	0	0	0	0	0	0	0.000615782	0	0	0.000483163	0	0	0.000213438	0	0	0.000494741	0	0.000166193	0	0	0	0	0	0	0	0	0	0	0	0	0.00014198	0	0	0.000549574	0	0	0	0
mexE	Multidrug	efflux pump	0	0	0	0	0.000882159	0.000521441	0.000284533	0	0	0	0	0	0	0	0	0	0	0.00885185	0.00808087	0	0.000294811	0.000302077	0.00552794	0.000342004	0.00414321	0	0.00275049	0	0	0	0	0.00160114	0	0.00166378	0	0	0	0	0	0	0	0	0
mexF	Multidrug	efflux pump	0.0150961	0	0.0139703	0.0055168	0.00389073	0	0	0.00640838	0.0113535	0.00519656	0.00628688	0	0	0	0.0230268	0	0.00539306	0	0.00260422	0	0	0.00262115	0	0.00190436	0.00067624	0.00537016	0.00803029	0.0283585	0.0220584	0.0141699	0	0.00764209	0	0.00663047	0	0	0	0	0	0	0.0109452	0	0.00796163
mphA-01	MLSB	antibiotic deactivate	0	0	0	0	0	0.00184978	0	0.000161459	0.000673597	0	0.00065712	0	0	0	0	0	0	0	0	0.000878486	0	0.000396587	0	0	0	0	0	0	0	0	0	0.000397759	0	0	0.00157877	0.000532315	0.000699821	0	0.000747803	0	0	0	0
mphA-02	MLSB	antibiotic deactivate	0	0	0	0	0	0	0	0	0	0	0.000465132	0	0	0	0	0	0.000518596	0	0.000284289	0	0	0	0	0	0	0	0	0	0	0	0	0	0	0	0.00101494	0	0.000184132	0	0.000491291	0	0	0	0
mtrC-02	Multidrug	efflux pump	0	0	0	0	0	0	0	0	0	0	0	0	0	0	0	0	0	0	0.000255702	0	0	0	0	0	0	0	0	0	0	0	0	0	0	0	8.74e-05	0	0	0	0	0	0	0	0
mtrD-02	Multidrug	efflux pump	0	0	0	0	0	0	0	0	0	0	0	0	0	0	0	0.000186384	0	0	0	0	0	0	0	0	0	0	0	0	0	0	0	0	0	0	0.000126722	0	0	0	0	0	0	0	0
mtrD-03	Multidrug	efflux pump	0	0	0	0	0	0	0	0	0	0	0	0	0	0	0	0	0	0	0	0	0	0	0	0	0	0	0	0	0	0	0	0	0	0	0	8.04e-05	0	0	0	0.00169579	0	0	0
nimE	other/nitroimidazole	other/unknown	0	0	0	0	0	0	0	0	0	0	0	0	0	0	0	0	0	0	0	0	0	0	0	0	0	0	0	0	0	0	0	0.000153506	0	0	0	0	0	0	0.000220197	0	0	0.000772773	0
oleC	MLSB	efflux pump	0	0	0	0	0	0	0	0	0	4.23e-05	0	0	0	0	0	0	0	0	0	0	0	0	0	0	0	0	0	0	0	0	0	0	0	0	0.000112712	0	0	0.000181417	0.000369149	0.00262116	0.000512899	0.00104783	0
oprD	Multidrug	efflux pump	0	0	0.000277579	0.000152039	0	0.00142669	0.000351195	0	0	0	0	0	0	0	0.000759102	0	0	0	0	0	0	0	0.000118135	0	0	0	0	0	0	0	0	0	0	0	0.000642515	0	0.00180532	0.000734639	0.00140741	0	0.000985163	0.00102055	0.000440666
oprJ	Multidrug	efflux pump	0.000156905	0.00126782	0.000584845	0.000270636	0.000484039	0	0.000606047	0.00134615	0	0.000193031	0.000793705	0	0.00212471	0	0.00143196	0.000395179	0	0	0	0	0	0	0	0	0.00031486	0.00139354	0	0	0	0.00661203	0	0.000582225	0.00493392	0	0	0	0.00419725	0	0	0.00354264	0.00187449	0	0.000951691
pikR2	MLSB	cellular protection	0	0	0	0	0	0	0	0	0	0	0	0	0	0	0	0	0	0	0	0	0	0	0	0	0	0	0	0	0	0	0	0	0	0	0	0	0	0.000380386	0	0.000841261	0	0	0
pncA	other/Pyrazinamide	other/unknown	0	0	0	0	0	0.000129901	0	0	0.000427141	0.000491709	0	0	0	0	0.00211022	0	0	0	0	0	0	0	0	0	0	0	0	0	0	0	0	0	0	0	0.000543518	0.000260248	0.000909258	0	0.000283473	0	0	0.000619952	0
qacEdelta1-01	Multidrug	efflux pump	0.0242771	0.0196894	0.00520443	0.0059016	0.0164645	0.00809623	0.00891204	0.00280579	0.00330144	0.00281325	0.00861061	0.0136994	0.0114593	0.00389363	0.00133891	0.00704938	0.00110088	0.00236689	0.00152709	0.0172933	0.00903021	0.00704281	0.00291076	0.0038405	0.00104303	0.00401718	0	0.0179165	0.0115474	0	0	0.00100603	0	0.00269266	0.00719674	0.0118285	0.014132	0.00683627	0.00524376	0.00684194	0.00643664	0.0072716	0.00608907
qacEdelta1-02	Multidrug	efflux pump	0.0225369	0.0121296	0.0180479	0.0041291	0.016114	0	0.0147959	0.00209667	0.00424871	0.00329067	0.00973901	0.0161032	0.014316	0.0115738	0.00467624	0	0.00198498	0.00139126	0.000284686	0.0105466	0.0096826	0.00714977	0	0.00238634	0.00558524	0.00552099	0.00606322	0	0.0116288	0.0135452	0.0458913	0.00407523	0	0.00171492	0.0110548	0	0.0118673	0.00936132	0	0.00867869	0	0.00492381	0.00591303
qacH-01	Multidrug	efflux pump	0	0.000250378	0	0.000122212	0	0.000230761	0.000326793	0	0	0.000183484	0	0	0	0	0	0.000420466	0	0	0	0	0	0	0	0	0	0	0	0	0	0	0	0	0	0	0	0.000376439	0.00068428	0	0	0	0	0	0.000356208
qacH-02	Multidrug	efflux pump	0	0.000267315	0	0.000276131	0.00115431	0	0.000426519	0	0	0	0.00102211	0.0026638	0	0	0	0.000508883	0	0	0	0	0.000610652	0	0	0	0	0	0	0	0	0	0	0	0	0	0.00403947	0.00261632	0.0012574	0	0	0	0	0	0.00116678
qnrA	(flor)/(chlor)/(am)phenicol	other/unknown	0	0	0	0	0	0	0	0	0	0	0	0	0	0	0	0	0	0	0.000559997	0.000403995	0	0	0	0	0	0	0	0	0	0	0	0	0	0	0	0	0	0	0	0	0	0	0
strA	Aminoglycoside	antibiotic deactivate	0	0	0	0	0	0	0	0	0	0	0	0	0	0	0	0	0.000448597	0.000150762	0.00088355	0	0	0.000502699	0	0	0	0	0	0	0	0	0	0	0	0	0	0	0	0	0	0	0	0	0
strB	Aminoglycoside	antibiotic deactivate	0.000137314	0.000381373	0	0	0	0	0	0	0.000302836	0	0	0	0	0	0	0	0	0.000149747	0.000608097	0.00297905	0.00165356	0.00193882	0	0	0	0	0	0	0.00527144	0	0	0	0	0	0.000408428	0.000736021	0	0	0	0	0	0	0.000825631
sul2	sulfa	cellular protection	0.00389283	0.00245781	0.00209646	0.0014098	0.00265532	0.000543593	0.000968042	0.00215131	0.00341142	0.00122043	0.00105203	0.00232815	0.00460667	0.00596868	0.00112353	0.00424962	0	0.000579453	0.000523596	0.000853277	0.00147366	0.000452337	0.000774574	0.00039884	0	0	0	0	0.00593648	0	0	0	0.00976239	0	0.00508323	0.00581782	0.0022822	0.00147545	0.000991772	0.00422565	0.00526005	0.00165836	0.000895396
sulA-folP-03	Sulfa	cellular protection	0	0	0	0	0	0	0	0	0	0	0	0	0	0	0	0	0	0	0.000237503	0	0.000476343	0	0	0	0	0	0	0	0	0	0	0	0	0	0	0	0	0	0	0	0	0	0
tet(34)	Tet_Resistance	other/unknown	0	0	0	6.29e-05	0.000845836	0	0	0	0	0	0	0.00135802	0.00356661	0	0	0.000218772	0	0.000318839	0.000468217	0	0.000883293	0.000273303	0.00017268	0	0	0	0	0.00563866	0.00762975	0.00350891	0.00427807	0	0.00889764	0.00167959	0	0.00010959	0.000335209	0.000106093	0.00122889	0.00261061	0	0.00125193	0.000444485
tetA-02	Tet_Resistance	efflux pump	0	0	0	0	0.000909949	0	0	0	0	8.57e-05	0	0	0	0	0	0	0.000568804	0.000509108	0	0.00117814	0	0.000588123	0.000941309	0.00107732	0	0	0	0	0	0	0	0	0	0	0	0	0	0	0	0	0.000213816	0.000713548	0
tetB-01	Tet_Resistance	efflux pump	0	0	0	0	0	0	0	0	0	7.7e-05	0	0.000491169	0	0	0	0	0.000582121	0.000199239	0	0.00084559	0	0.000931335	0.000138839	0	0	0	0	0	0	0	0	0	0	0	0	0	0	0	0	0	0	0	0
tetB-02	Tet_Resistance	efflux pump	0	0	0	0	0	0	0	0	0	0	0	0	0	0	0	0	0	0.000172807	0	0.000932932	0.00116572	0.00108582	0	0.000474901	0.00135695	0	0	0.00275825	0	0	0	0	0	0	0	0	0	0	0	0	0	0	0
tetC-01	Tet_Resistance	efflux pump	0	0	0	0	0	0	0	0	0	0	0	0	0	0	0	0	0	0.000102958	0.000456881	0	0.000737583	0.000925128	0.000142624	0.000280028	0	0	0	0	0	0	0	0	0	0	0	0	0	0	0	0	0	0	0
tetC-02	Tet_Resistance	efflux pump	0	0	0	0	0	0	0	0	0	0	0	0	0	0	0	0	0	0.000138891	0	0.000776567	0.00110196	0.00152432	0.000374099	0.000739808	0	0	0	0	0	0	0	0	0	0	0	0	0	0	0	0	0	0	0
tetD-02	Tet_Resistance	efflux pump	0	0	0	0	0	0	0	0	0	0	0	0	0	0	0	0	0	0	0	0.000707902	0	0	0.000171459	0	0	0	0	0	0	0	0	0	0	0	0	0	0	0	0	0	0	0	0
tetE	Tet_Resistance	efflux pump	0	0	0	0	0	0	0	0	0	0	0	0	0	0	0	0	0	0.000191262	0	0.00248322	0.000465273	0.000685742	0.000171643	0	0	0	0	0	0	0	0	0	0	0	0	0	0	0	0	0	0	0	0
tetG-01	Tet_Resistance	efflux pump	0.000196684	0	0	0	0	0	0	0	0	0	0.000310099	0	0.00182663	0	0.000820265	0	0	0	0	0	0	0	0	0	0	0	0	0	0	0	0	0	0	0	0.00176328	0	0.00118762	0	0.000297314	0	0.000445124	0	0.0003839
tetG-02	Tet_Resistance	efflux pump	0	0	0	0	0	0	0	0	0	3.11e-05	0.00488414	0.00230433	0	0	0.000780827	0.000341513	0	0.000129002	0.000287741	0	0	0.000445638	0.00023812	0.000413761	0	0	0	0	0	0	0	0	0	0	0.00403696	0.00204631	0.000422589	0.000844125	0	0	0.000343664	0	0
tetM-01	Tet_Resistance	cellular protection	0.000459949	0	0	0	0	0	0	0	0	0	0	0	0	0	0	0	0	0	0	0	0	0	0	0	0	0	0	0	0	0	0	0	0	0	0.000500012	0	0	0.000337067	0	0	0	0	0
tetM-02	Tet_Resistance	cellular protection	0	0	0	0	0	0	0	0	0	0	0	0	0	0	0	0	0	0	0	0	0	0	0	0	0	0	0	0	0	0	0	0	0.00271772	0	0	0	0	0.000234792	0	0	0	0	0
tetPB-01	Tet_Resistance	cellular protection	0	0	0	0	0	0	0	0	0	0	0	0	0	0	0	0	0	0	0	0	0	0	0	0	0	0	0	0	0	0	0	0	0	0	0	6.45e-05	0	0.000104688	0	0	0	0	0
tetR-02	Tet_Resistance	efflux pump	0	0	0	0	0	0	0	0	0	0	0	0	0	0	0	0	0	0.000108891	0.00127829	0.00118714	0.0013971	0.00119523	0.000320717	0	0.000742173	0.00112441	0	0	0	0	0	0	0	0	0.00102727	0	0.00130135	0	0	0	0	0	0
tetR-03	Tet_Resistance	efflux pump	0	0	0	0	0	0	0	0	0	0	0	0	0	0	0	0	0	0.000411507	0	0.000399306	0	0.000365925	0	0.000424341	0	0	0	0	0	0	0	0	0	0	0	0	0	0	0	0	0	0	0
tetV	Tet_Resistance	efflux pump	0	0	0	0	0	0	0	0	0	0	0	0.00116918	0.00107739	0	0	0	0	0	0	0	0	0	0	0	0.000317266	0	0	0	0	0	0	0	0	0	0	0	0	0	0	0	0	0	0
tnpA-01	Transposase	transposase	0.000546028	0.000110671	0.000266081	0.000233295	0	0.000109101	0.000743661	0.00097174	0.00222927	0.000974651	0	0	0	0	0	0	0	0.000271705	0.00128208	0.000227202	0	0.000743271	0	0.000983069	0.000861932	0	0	0	0	0	0.0363975	0.00198928	0	0.00240865	0.00179335	0.00011882	0	0.00266176	0.00477512	0.00247743	0.00299341	0	0
tnpA-02	Transposase	transposase	0	0.000209332	0	0	0	0	0	8.49e-05	0.000387598	0	0.000493427	0.00354925	0	0	0	0	0	0.000259718	0	0.00180499	0	0.000628268	0	0	0	0	0	0	0.00684827	0	0	0	0.0124741	0.000956674	0.000368131	0	0	0.000839798	0	0.00336317	0.00134209	0	0
tnpA-04	Transposase	transposase	0.00318089	0.000693402	0.0037668	0.0020135	0	0	0.00240096	0.00337141	0.00304966	0.00144387	0.0175151	0.0138757	0.0218358	0.011661	0.00358322	0.00277624	0.00172201	0.000792647	0.000343244	0	0	0.00229351	0.000863971	0.00149902	0.0015917	0.00679761	0	0.0195431	0.00566646	0.0273179	0.00708399	0.0016978	0.0123885	0.00453706	0	0.00941625	0.0141705	0.0105799	0.00392678	0.00876199	0.0135197	0.0100713	0.00714577
tnpA-05	Transposase	transposase	0.00201767	0.00187715	0.00156483	0.00146874	0.00522929	0.00180969	0.00299548	0.000122578	0	0.000257522	0	0	0.00542275	0	0	0	0.00309279	0.00636316	0.0110087	0.11768	0.0932335	0.110886	0.0116588	0.00964022	0.0135255	0	0.00502687	0	0	0	0	0	0	0	0.00100189	0.000725486	0.00191939	0	0	0	0	0	0.00107046
tnpA-07	Transposase	transposase	0	0	0	0	0	0	0	0	0	0	0	0	0	0	0	0	0	0	0	0	0.000560373	0	0	0	0.000608501	0	0	0	0	0	0	0	0	0	0	0	0	0	0	0	0	0	0
tolC-02	Multidrug	efflux pump	0	0	0	0	0	0	0	0	0	0	0	0	0	0	0	0	0.0145905	0.021549	0.0192061	0.0194484	0.0178969	0.0191243	0.0225602	0.0292281	0.0238504	0	0	0	0	0	0	0.00019653	0	0	0	0	0.000250838	0.000118342	0	0	0	0	0
tolC-03	Multidrug	efflux pump	0	0	0	0	0	0	0	0	0	0	0	0	0	0	0	0	0.0213554	0.0223045	0.0265228	0.0252278	0.0219799	0.0176358	0.0218941	0.0310072	0.0200294	0	0	0	0	0	0	0	0	0	0	0	0	0	0	0	0	0	0.000393482
Tp614	Transposase	transposase	0	0	0	0	0	0	0	0	0	0.00012608	0	0	0	0	0	0	0	0	0	0	0	0	0	0	0	0	0	0	0	0	0.00717381	0	0	0	0	0	0	0	0	0	0	0	0
ttgA	Multidrug	efflux pump	0	0.000142815	0	0	0	0.000318701	0	0	0	0	0	0	0	0	0	0.00129895	0	0.000747839	0.000921455	0.00058021	0.00163195	0.00122816	9.85e-05	0	0	0	0	0.0172245	0	0	0	0	0	0	0.000929356	0.000415583	0	0	0.000277416	0	0.000661954	0.000625082	0.00298307
ttgB	Multidrug	efflux pump	0	0.000502262	0.000633848	0	0.00256895	0.00152746	0.000184179	0	0	0	0	0	0	0	0	0	0.00178901	0.000762286	0	0.000973224	0.000574118	0	0.000444869	0	0	0	0	0	0	0	0.00597354	0	0	0	0	0	0	0	0	0	0	0	0
vanC-03	Vancomycin	cellular protection	0.00284059	0.00109949	0	0.000245122	0.00223167	0.00248656	0.00100212	0	0.000776546	0.000931284	0	0.00156181	0.00161722	0	0.00290193	0.00106209	0	0.000217312	0.000351141	0.000343598	0	0	0.000321418	0.000221443	0.000716501	0.000506243	0	0	0	0	0	0	0	0	0	0	0	0	0.00145011	0.00124176	0.00307889	0	0.000739869
vanHB	Vancomycin	cellular protection	0	0	0	0	0	0.000459216	0	0	0	6.01e-05	0	0	0	0	0.000604596	0	0	0	0	0	0	0	0	0	0	0	0	0	0	0	0	0	0	0	0	0	0	0	0	0.00207736	0	0	0.000651075
vanSB	Vancomycin	cellular protection	0	0	0	0	0	0	0	0	0	0	0	0	0	0	0	0	0.000815925	0	0	0	0	0	0	0	0	0	0	0	0	0.00297765	0	0	0	0	0	0	0	0	0	0	0	0	0
vanYD-01	Vancomycin	cellular protection	0	0	0	0	0	0	0	0	0	0	0.000109635	0	0	0	0	0.000187351	0	0	0.000315649	0	0	0	0	0	0	0	0	0	0	0	0	0	0	0	0.000151571	9.48e-05	0	0.000455564	0	0	0	0	0.00107643
vgb-01	MLSB	antibiotic deactivate	0	0	0	0	0	0	0	0	0	0	0	0	0	0	0	0	0	0	0	0	0	0	0	0	0	0	0	0	0	0	0	0	0	0	9.88e-05	0.000144739	0	0	0	0	0	0	0
yceL_mdtH-03	Multidrug	efflux pump	0	0	0	0	0	0	0	0	0	0	0	0	0	0	0	0	0	8.32e-05	0	0.000350465	0	0.000261712	0	0	0	0	0	0	0	0	0	0	0	0	0	0	0	0	0	0	0	0	0
