# Supplementary material for: Cyanobacterial blooms contribute to the diversity of antibiotic-resistance genes in aquatic ecosystems
Source: Commun Biol. 2020 Dec 4;3:737. doi: 10.1038/s42003-020-01468-1 (PMC7718256; doi:10.1038/s42003-020-01468-1)
Supplement: Supplementary file 5 — Supplementary Data 2 [file 42003_2020_1468_MOESM5_ESM.xlsx]

## Sheet: Supplementary Data 2
Group			West Lake												An urban river
Gene name	Gene classification	Resistance mechanism	Control_1	Control_2	Control_3	Control_4	Ma_1	Ma_2	Ma_3	Ma_4	Pa_1	Pa_2	Pa_3	Pa_4	Control_1	Control_2	Control_3	Control_4	Ma_1	Ma_2	Ma_3	Ma_4	Pa_1	Pa_2	Pa_3	Pa_4
aac(3)-iid_iii_iif_iia_iie	Aminoglycoside	deactivate	0	0	0	0	0	0	0	0	0	0	0	8.99e-05	0	0	0	0	0	0	0	0	0	0	0	0
aac(6')-Ib	Aminoglycoside	deactivate	0	0	0.00116428	0.000586536	0	9.75e-05	0	0	0	0.000257654	0.000688196	0.000552726	0	0.000608295	0.000866529	0.000391324	0	0	0	0	0	0	0	0
aac(6)-ig	Aminoglycoside	deactivate	0	0	0	0	0	9.2e-05	0	0	0	9.83e-05	0	0	0	0	0	0	0	0	0	0	0	0	0	0
aac(6')-II	Aminoglycoside	deactivate	0	0	0	0	0	0	0	0	0	0	0	4.77e-05	0	0	0.000963092	0	0	0	0	0	0	0	0	0
aac(6)-iic	Aminoglycoside	deactivate	0	0	0	0	0	0	0	0	0	0	0	6.14e-05	0	0	0	0	0	0	0	0	0	0	0	0
aac(6)-iz	Aminoglycoside	deactivate	0	0	0	0.000147074	0	0	0	0	0	0	0	0	0	0	0	0	0	0	0	0	0	0	0	0
aac3-Via	Aminoglycoside	deactivate	0.000557338	0.00163997	0.00164812	0	0.00100915	0.0067346	0.0019839	0.00226509	0.00164884	0.00218783	0.00790639	0.00687363	0.00206894	0.00598544	0.00696112	0.0128923	0	0.00347586	0.00153221	0.00269799	0.00401512	0.00377329	0.00745995	0.00926009
aacA43	Aminoglycoside	deactivate	0.000977786	0.00132782	0.000645678	0.00107828	0.00126645	0.000817934	0.00140583	0.00183989	0.00127984	0.000493574	0.000425521	0.000384064	0	0.000636414	0	0	0.000828785	0.000462466	0.000652331	0.00123654	0.00025312	0	0	0
aadA17	Aminoglycoside	deactivate	0	0	0	0	0	0	0	0	0	0	0	0	0	0	0.0010392	0	0	0	0	0	0	0	0	0.000234237
aadA2-1	Aminoglycoside	deactivate	0	0	0	0	0	8.42e-05	0	0	0	0	5.1e-05	0	0	0	0	0.00152007	0.00109505	0	0	0	0.000260251	0.000341322	0.000519772	0.000326308
aadA5	Aminoglycoside	deactivate	0	0.000233771	0.000155163	0.000343012	0	0.00107931	0.000237638	0.000174809	0.000109774	0.000238605	0.000223802	7.76e-05	0	0	0.0117158	0.00105374	0	0	0	0	0	0	0	0
aadA6	Aminoglycoside	deactivate	0	0	0	0	0	0	0	0	0	0	0	0	0	0	0	0	0	0	0	0	0	0.000187602	0	0
aadA7	Aminoglycoside	deactivate	0.000449934	0	0	0.000553112	0	0	0	0	0.000348765	0.000246714	0	0.000518019	0	0	0	0	0	0	0	0	0	0	0	0
acc3-iva	Aminoglycoside	deactivate	0	0	0	0.00049442	0.000566436	0.00029043	0	0	0.000149697	0	0	0.000120863	0	0	0	0	0	0	0	0	0	0	0	0
aph3-ib	Aminoglycoside	deactivate	0	0	0	0	0	0	0	0.000214748	0	0	0	0	0	0	0	0	0	0	0	0	0	0	0	0
aph3-III	Aminoglycoside	deactivate	0	0	0	0	0	0	0	0	0	7.27e-05	0	0	0	0	0	0	0	0	0	0	0	0	0	0
aph4ib	Aminoglycoside	deactivate	0	0	0	0	0	0.000139746	0	0	0	0	7.6e-05	0	0	0	0	0	0	0	0	0	0	0	0	0
aph6ia	Aminoglycoside	deactivate	0.000195625	0.00032031	0.000272824	0	0.000136191	0	0	0	0.000234386	0.000274213	5.78e-05	0	0	0	0	0	0	0	0	0	0	0	0	0
aph6ic	Aminoglycoside	deactivate	0	0	0	0	0	0	0	0	0	0	0	0.000171297	0	0	0	0	0	0	0	0	0	0	0	0
aphA3	Aminoglycoside	deactivate	0.000308039	0	0	0	0.000145317	0	0	0	0	0	0	0	0	0	0	0	0	0	0	0	0	0	0	0
spcN	Aminoglycoside	deactivate	0	0	0	0	0	0	0.000206273	0	0	0	0.000155534	0	0	0	0	0	0	0	0	0	0	0	0	0
ampC	Beta_Lactamase	deactivate	0	0	0	0	0	0	0	0	0	0	0	0	0	0	0	0	0	0	0.00189411	0	0	0	0	0
aph(3'')-ia	Beta_Lactamase	deactivate	0	0	0	0	0	0	0	0	0.000414608	0	0	0	0	0	0	0	0	0	0	0	0	0	0	0
beta_ccra	Beta_Lactamase	deactivate	0	0	0	0	0	0	0	0	0.000273381	0.000134255	0	0	0	0	0	0	0	0	0	0	0	0	0	0
bla-ACT	Beta_Lactamase	deactivate	0	0	0	0	0	0	0	0	0	7.98e-05	9.4e-05	0.000105788	0	0	0	0	0	0	0	0	0	0.000218645	0.000296051	0.000191993
blaCTX-M	Beta_Lactamase	deactivate	0	0	0	0	0.000227554	9.29e-05	0	0	0	0	0	0	0	0	0	0	0	0	0	0	0	0	0	0
blaGES	Beta_Lactamase	deactivate	0.000818171	0.000261363	0.000163065	0	0	0.000143432	0.000284806	0	0	0.000409584	0	0	0	0	0	0	0	0	0	0	0	0	0	0
blaMOX_blaCMY	Beta_Lactamase	deactivate	0	0	0	0	0	0	0	0	0	0	0	0.000105748	0	0	0	0	0	0	0	0	0	0	0	0
blaOXY-1	Beta_Lactamase	deactivate	0.00243505	0	0.00147264	0.00216709	0	0	0	0.000883141	0.00172318	0.000369946	0	0	0.000269861	0	0	0	0.000912504	0.000598401	0	0	0	0	0	0
blaTEM	Beta_Lactamase	deactivate	0	0.000674477	0	0.000801207	0	0.000453294	0	0	0.000898159	0.000557027	6.12e-05	0	0.000489655	0	0.00131515	0.00159785	0.00394894	0.00176928	0	0.00132513	0.000442576	0.000261	0.000688943	0.00199874
dfra14	Beta_Lactamase	regulator	0	0	0	0	0	0	0	0	0	0	0	0	0.000246975	0	0.000602141	0.000640335	0	0.000671928	0.00110226	0.000605273	0	0.000326477	0.000577638	0.000919122
imp-marko	Beta_Lactamase	deactivate	0	0	0	0	0.000127814	0	0	0	0	0	0	0	0	0	0	0	0	0	0	0	0	0	0	0
Pbp5	Beta_Lactamase	protection	0	0	0.00262524	0	0.000114372	0	0	0	8.62e-05	0	0	0	0	0	0	0	0	0	0	0	0	0	0	0
QnrB4	Fluoroquinolone	protection	0	0	0	0.000170692	0	0.000122256	0	0	0	0	0.000336964	0.000223251	0	0	0	0	0	0	0	0	0	9.8e-05	0	0
int1	Integrase	MGE	0	0	0.000179488	0	0	0.000158415	0	0	0	0.000111129	0.000140691	6.78e-05	0.00173307	0	0.00163637	0.000683387	0.00137875	0.00301162	0.000941907	0	0.00030603	0.00119671	0.00334954	0.00308564
intl3	Integrase	MGE	0	0	0	0	0	0	0	0	0	0	0	0	0	0	0.00132297	0	0	0	0	0	0	0	0	0
cmlA5	Multidrug	efflux	0	0	0	0.000451407	0	0	0	0	0	0	0	0	0	0	0	0	0	0	0	0	0.000199614	0	0	0
floR	Multidrug	efflux	0	0	0	0	0	0	0	0	0	0	0	0	0.000388521	0	0	0	0	0	0	0	0	0.00284424	0.00123535	0.00115303
mepA	Multidrug	efflux	0	0	0	0	0	0	0	0	0	0	0	0	0	0	0	0.000288359	0	0	0	0	0	0	0	0
msr(E)	Multidrug	efflux	0	0	0	0	0	0	0	0	0	0	0	0	0	0	0	0	0	0	0	0	0	0	0	0.000236425
qepA_1_2	Multidrug	efflux	0.000583489	0	0.00141571	0	0.00141092	0	0.00201193	0	0.000971773	0.000637774	0.00162504	0.00145997	0	0	0	0	0.0014145	0.000224923	0	0	0.000234768	0.000172869	0	0.000629206
tetR	Multidrug	efflux	0	0	0	0	0	0	0	0	0	0	0	7.36e-05	0	0	0	0.000417148	0	0	0	0	0	0.000433676	0.00206779	0.00100857
ttgA	Multidrug	efflux	0	0.000316789	0.000195418	0	0	0.000414697	0	0	0	0.000170161	0.000257862	0.000361585	0	0	0.000416	0.000878407	0	0	0	0	0	0	0	0
ttgB	Multidrug	efflux	0.00133626	0.00066319	0.000311998	0.00146386	0	0.000319876	0.000267914	0.000424089	0.000356373	0.000234758	0.000440469	0.000247045	0	0	0	0.000286998	0.000611682	0	0	0	0.000158533	9.95e-05	0.000355478	0.00018866
vgaB	Multidrug	efflux	0	0	0	0	0	8.9e-05	0	0	0	0	4.1e-05	0	0	0	0	0	0	0	0	0	0	0	0	0
ere(A)	MLSB	deactivate	0	0	0	0	0	0	0	0	0	0	0	0	0	0	0.000605595	0	0	0.000694596	0	0	0	0.000696864	0.000337852	0.00175317
ere(B)	MLSB	deactivate	0	0	0	0	0	0	0	0	0	0	0	0	0	0	0.0016537	0.00106234	0.00107373	0.000564125	0	0.000994331	0	0.000149175	0.00101732	0.000409994
erm(E)	MLSB	regulator	0	0	0	0	0	0.00011524	0	0	0	0	0.000172653	0.000153722	0	0	0	0	0.000874062	0.000768775	0	0	0	0	0.000360575	0.000312902
erm(F)	MLSB	regulator	0	0	0	0	0	0	0	0	0	0	0	0	0.000405779	0.000838367	0	0.000322686	0.000688909	0.000275474	0	0	0	0.000416733	0.000186344	0
erm(O)	MLSB	regulator	0	0	0	0	0	0	0	0	0	0.00012773	0	0	0	0	0	0	0	0	0	0	0	0	0	0
erm(S)	MLSB	regulator	0	0	0	0	0	0	0	0	0	0	7.69e-05	0.000117883	0	0	0	0	0	0	0	0	0	0	0	0
ermK	MLSB	protection	0	0	0	0	0	0	0	0	0	9.56e-05	0	0	0	0	0	0	0	0	0	0	0	0	0	0
ermX	MLSB	protection	0	0	0	0	0	0	0	0	0	0	0	0.000156455	0	0	0	0	0	0	0	0	0	0	0	0
lnu(F)	MLSB	deactivate	0	0	0.000239787	0	0	0.000265583	0	0	0	0.000133738	8.08e-05	4.13e-05	0	0	0.00154371	0	0.00166506	0	0	0	0	0.000193515	0.000402127	0
mdtE_yhiU	MLSB	deactivate	0	0.000409171	0	0.000343787	0	0	0	0	0.00017242	0	0	0	0	0	0	0	0	0	0	0	0	0	0	0
mefA	MLSB	protection	0.000381568	0	0.000201555	0.000169497	0.000663598	0.000115406	0	0.000779749	0.00013272	6.47e-05	0.000112258	0.000102773	0	0	0	0	0	0	0	0	0	0	0	0
mphA	MLSB	deactivate	0	0	0	0	0	0	0	0	0	0	0	0	0.000339438	0	0	0	0	0	0	0	0	0.000100773	0.00029347	0
vat(A)	MLSB	deactivate	0	0	0	0	0.000125135	7.08e-05	0.000320128	0	0	6.78e-05	0	0	0	0	0	0	0	0	0	0	0	0	0	0
Arr2	other	deactivate	0	0	0	0	0	0	0	0	0	0	0	0	0	0.00173949	0.0016965	0.00126675	0	0	0	0	0	0.000292965	0	0.00031219
ARR-3	other	deactivate	0	0	0	0	0	0	0	0	0	0	0	0	0	0	0.000539378	0.00142541	0	0	0	0	0	0	0.000397034	0
fabK	other	protection	0	0.000827224	0	0.000962088	0.000478302	0.000203081	0.000746879	0.00132222	0	0	0.000142441	4.39e-05	0	0	0	0	0	0	0	0	0	0	0	0
nisB	other	deactivate	0	0	0	0	0	0	0	0.000347272	0	0	0	0	0	0	0	0	0	0	0	0	0	0	0	0
sul1 NEW	other	regulator	0	0.00063394	0	0.000239725	0	0.000721687	0.000249055	0	0.000427678	0.000585399	0.00112253	0.000507426	0.000228577	0.000979849	0.00814087	0.00389525	0.00259357	0.0027115	0.00871347	0.00453353	0.000284128	0.00095229	0.00312247	0.00291159
tetB	Tetracycline	efflux	0.000322603	0.00021516	0	0.000194631	0	0	0.000284291	0	8.71e-05	0	0	3.84e-05	0	0	0	0	0	0	0	0	0	0	0	0
tetD	Tetracycline	efflux	0	0	0	0	0	7.08e-05	0	0.000307284	0	0	0	0	0	0	0	0	0	0	0	0	0	0	0.000231315	0
tetG_F	Tetracycline	efflux	0	0	0	0	0	0	0	0	0	0	0	0	0	0	0	0	0	0	0	0	0	0	0.000364903	0.000475321
tetPA	Tetracycline	efflux	0.00302676	0.00346972	0.00185751	0.00205245	0.00235577	0.00211652	0.00589378	0.00610402	0.00340774	0.00154284	0.00102845	0.0011053	0	0	0	0	0	0	0	0	0	0	0	0
tnpA-6	Transposase	MGE	0	0.000365059	0	0	0	0	0	0	0	0	0	0	0.000159531	0	0.000660885	0	0	0	0	0	0	0	0	0
tnpA-7	Transposase	MGE	0	0	0.000281318	0	0	0.00013026	0	0	0	0	0	0	0	0	0	0	0	0	0	0	0	0	0	0
