# Supplementary material for: Cyanobacterial blooms contribute to the diversity of antibiotic-resistance genes in aquatic ecosystems
Source: Commun Biol. 2020 Dec 4;3:737. doi: 10.1038/s42003-020-01468-1 (PMC7718256; doi:10.1038/s42003-020-01468-1)
Supplement: Supplementary file 6 — Supplementary Data 3 [file 42003_2020_1468_MOESM6_ESM.xlsx]

## Sheet: Supplementary Data(1)
Sample	Abundance (108 copies/L)
	An urban River	West Lake
Control1	0.163	0.223
Control2	0.536	0.178
Control3	2.27	0.204
Control4	0.715	0.19
Ma1	0.501	0.101
Ma2	0.42	0.18
Ma3	0.647	0.269
Ma4	0.497	0.171
Pa1	2.6	0.459
Pa2	1.25	0.698
Pa3	3.67	0.446
Pa4	3.97	1.002
