# Supplementary material for: Cyanobacterial blooms contribute to the diversity of antibiotic-resistance genes in aquatic ecosystems
Source: Commun Biol. 2020 Dec 4;3:737. doi: 10.1038/s42003-020-01468-1 (PMC7718256; doi:10.1038/s42003-020-01468-1)
Supplement: Supplementary file 7 — Supplementary Data 4 [file 42003_2020_1468_MOESM7_ESM.xlsx]

## Sheet: Sheet1
Total primers of ARG
#Gene Name	Forward Primer	Reverse Primer
16S rRNA in field work	341F: CCTAYGGGRBGCASCAG	806R: GGACTACNNGGGTATCTAAT
ITS in field work	ITS5-1737F: GGAAGTAAAAGTCGTAACAAGG	ITS2-2043R: GCTGCGTTCTTCATCGATGC
16S rRNA in laboratory experiment	338F: ACTCCTACGGGAGGCAGCAG	806R: GGACTACHVGGGTWTCTAAT
aac	CCCTGCGTTGTGGCTATGT	TTGGCCACGCCAATCC
aac(6')I1	GACCGGATTAAGGCCGATG	CTTGCCTTGATATTCAGTTTTTATAACCA
aac(6')-Ib(aka aacA4)-01	GTTTGAGAGGCAAGGTACCGTAA	GAATGCCTGGCGTGTTTGA
aac(6')-Ib(aka aacA4)-02	CGTCGCCGAGCAACTTG	CGGTACCTTGCCTCTCAAACC
aac(6')-Ib(aka aacA4)-03	AGAAGCACGCCCGACACTT	GCTCTCCATTCAGCATTGCA
aac(6')-II	CGACCCGACTCCGAACAA	GCACGAATCCTGCCTTCTCA
aac(6')-Iy	GCTTTGCGGATGCCTCAAT	GGAGAACAAAAATACCTTCAAGGAAA
aacA/aphD	AGAGCCTTGGGAAGATGAAGTTT	TTGATCCATACCATAGACTATCTCATCA
aacC	CGTCACTTATTCGATGCCCTTAC	GTCGGGCGCGGCATA
aacC1	GGTCGTGAGTTCGGAGACGTA	GCAAGTTCCCGAGGTAATCG
aacC2	ACGGCATTCTCGATTGCTTT	CCGAGCTTCACGTAAGCATTT
aacC4	CGGCGTGGGACACGAT	AGGGAACCTTTGCCATCAACT
aadA-01	GTTGTGCACGACGACATCATT	GGCTCGAAGATACCTGCAAGAA
aadA-02	CGAGATTCTCCGCGCTGTA	GCTGCCATTCTCCAAATTGC
aadA1	AGCTAAGCGCGAACTGCAAT	TGGCTCGAAGATACCTGCAA
aadA-1-01	AAAAGCCCGAAGAGGAACTTG	CATCTTTCACAAAGATGTTGCTGTCT
aadA-1-02	CGGAATTGAAAAAACTGATCGAA	ATACCGGCTGTCCGTCATTT
aadA2-01	ACGGCTCCGCAGTGGAT	GGCCACAGTAACCAACAAATCA
aadA2-02	CTTGTCGTGCATGACGACATC	TCGAAGATACCCGCAAGAATG
aadA2-03	CAATGACATTCTTGCGGGTATC	GACCTACCAAGGCAACGCTATG
aadA5-01	ATCACGATCTTGCGATTTTGCT	CTGCGGATGGGCCTAGAAG
aadA5-02	GTTCTTGCTCTTGCTCGCATT	GATGCTCGGCAGGCAAAC
aadA9-01	CGCGGCAAGCCTATCTTG	CAAATCAGCGACCGCAGACT
aadA9-02	GGATGCACGCTTGGATGAA	CCTCTAGCGGCCGGAGTATT
aadD	CCGACAACATTTCTACCATCCTT	ACCGAAGCGCTCGTCGTATA
aadE	TACCTTATTGCCCTTGGAAGAGTTA	GGAACTATGTCCCTTTTAATTCTACAATCT
acrA-01	CAACGATCGGACGGGTTTC	TGGCGATGCCACCGTACT
acrA-02	GGTCTATCACCCTACGCGCTATC	GCGCGCACGAACATACC
acrA-03	CAGACCCGCATCGCATATT	CGACAATTTCGCGCTCATG
acrA-04	TACTTTGCGCGCCATCTTC	CGTGCGCGAACGAACAT
acrA-05	CGTGCGCGAACGAACA	ACTTTGCGCGCCATCTTC
acrB-01	AGTCGGTGTTCGCCGTTAAC	CAAGGAAACGAACGCAATACC
acrF	GCGGCCAGGCACAAAA	TACGCTCTTCCCACGGTTTC
acrR-01	GCGCTGGAGACACGACAAC	GCCTTGCTGCGAGAACAAA
acrR-02	GATGATACCCCCTGCTGTGAGA	ACCAAACAAGAAGCGCAAGAA
adeA	CAGTTCGAGCGCCTATTTCTG	CGCCCTGACCGACCAAT
ampC/blaDHA	TGGCCGCAGCAGAAAGA	CCGTTTTATGCACCCAGGAA
ampC-01	TGGCGTATCGGGTCAATGT	CTCCACGGGCCAGTTGAG
ampC-02	GCAGCACGCCCCGTAA	TGTACCCATGATGCGCGTACT
ampC-04	TCCGGTGACGCGACAGA	CAGCACGCCGGTGAAAGT
ampC-05	CTGTTCGAGCTGGGTTCTATAAGTAAA	CAGTATCTGGTCACCGGATCGT
ampC-06	CCGCTCAAGCTGGACCATAC	CCATATCCTGCACGTTGGTTT
ampC-07	CCGCCCAGAGCAAGGACTA	GCTCGACTTCACGCCGTAAG
ampC-09	CAGCCGCTGATGAAAAAATATG	CAGCGAGCCCACTTCGA
aph	TTTCAGCAAGTGGATCATGTTAAAAT	CCAAGCTGTTTCCACTGTTTTTC
aph(2')-Id-01	TGAGCAGTATCATAAGTTGAGTGAAAAG	GACAGAACAATCAATCTCTATGGAATG
aph(2')-Id-02	TAAGGATATACCGACAGTTTTGGAAA	TTTAATCCCTCTTCATACCAATCCATA
aph6ia	CCCATCCCATGTGTAAGGAAA	GCCACCGCTTCTGCTGTAC
aphA1(aka kanR)	TGAACAAGTCTGGAAAGAAATGCA	CCTATTAATTTCCCCTCGTCAAAAA
bacA-01	CGGCTTCGTGACCTCGTT	ACAATGCGATACCAGGCAAAT
bacA-02	TTCCACGACACGATTAAGTCATTG	CGGCTCTTTCGGCTTCAG
bla1	GCAAGTTGAAGCGAAAGAAAAGA	TACCAGTATCAATCGCATATACACCTAA
bla-ACC-1	CACACAGCTGATGGCTTATCTAAAA	AATAAACGCGATGGGTTCCA
blaCMY	CCGCGGCGAAATTAAGC	GCCACTGTTTGCCTGTCAGTT
blaCMY2-01	AAAGCCTCAT GGGTGCATAAA	ATAGCTTTTGTTTGCCAGCATCA
blaCMY2-02	GCGAGCAGCCTGAAGCA	CGGATGGGCTTGTCCTCTT
blaCTX-M-01	GGAGGCGTGACGGCTTTT	TTCAGTGCGATCCAGACGAA
blaCTX-M-02	GCCGCGGTGCTGAAGA	ATCGGATTATAGTTAACCAGGTCAGATTT
blaCTX-M-03	CGATACCACCACGCCGTTA	GCATTGCCCAACGTCAGATT
blaCTX-M-04	CTTGGCGTTGCGCTGAT	CGTTCATCGGCACGGTAGA
blaCTX-M-05	GCGATAACGTGGCGATGAAT	GTCGAGACGGAACGTTTCGT
blaCTX-M-06	CACAGTTGGTGACGTGGCTTAA	CTCCGCTGCCGGTTTTATC
blaGES	GCAATGTGCTCAACGTTCAAG	GTGCCTGAGTCAATTCTTTCAAAG
blaIMP-01	AACACGGTTTGGTGGTTCTTGTA	GCGCTCCACAAACCAATTG
blaIMP-02	AAGGCAGCATTTCCTCTCATTTT	GGATAGATCGAGAATTAAGCCACTCT
bla-L1	CACCGGGTTACCAGCTGAAG	GCGAAGCTGCGCTTGTAGTC
blaMOX/blaCMY	CTATGTCAATGTGCCGAAGCA	GGCTTGTCCTCTTTCGAATAGC
blaOCH	GGCGACTTGCGCCGTAT	TTTTCTGCTCGGCCATGAG
blaOKP	GCCGCCATCACCATGAG	GGTGACGTTGTCACCGATCTG
blaOXA1/blaOXA30	CGGATGGTTTGAAGGGTTTATTAT	TCTTGGCTTTTATGCTTGATGTTAA
blaOXA10-01	CGCAATTATCGGCCTAGAAACT	TTGGCTTTCCGTCCCATTT
blaOXA10-02	CGCAATTATCGGCCTAGAAACT	TTGGCTTTCCGTCCCATTT
blaOXY	CGTTCAGGCGGCAGGTT	GCCGCGATATAAGATTTGAGAATT
blaPAO	CGCCGTACAACCGGTGAT	GAAGTAATGCGGTTCTCCTTTCA
blaPER	TGCTGGTTGCTGTTTTTGTGA	CCTGCGCAATGATAGCTTCAT
blaPSE	TTGTGACCTATTCCCCTGTAATAGAA	TGCGAAGCACGCATCATC
blaROB	GCAAAGGCATGACGATTGC	CGCGCTGTTGTCGCTAAA
blaSFO	CCGCCGCCATCCAGTA	GGGCCGCCAAGATGCT
blaSHV-01	TCCCATGATGAGCACCTTTAAA	TTCGTCACCGGCATCCA
blaSHV-02	CTTTCCCATGATGAGCACCTTT	TCCTGCTGGCGATAGTGGAT
blaTEM	AGCATCTTACGGATGGCATGA	TCCTCCGATCGTTGTCAGAAGT
blaTLA	ACACTTTGCCATTGCTGTTTATGT	TGCAAATTTCGGCAATAATCTTT
blaVEB	CCCGATGCAAAGCGTTATG	GAAAGATTCCCTTTATCTATCTCAGACAA
blaVIM	GCACTTCTCGCGGAGATTG	CGACGGTGATGCGTACGTT
blaZ	GGAGATAAAGTAACAAATCCAGTTAGATATGA	TGCTTAATTTTCCATTTGCGATAAG
carB	GGAGTGAGGCTGACCGTAGAAG	ATCGGCGAAACGCACAAA
catA1	GGGTGAGTTTCACCAGTTTTGATT	CACCTTGTCGCCTTGCGTATA
catB3	GCACTCGATGCCTTCCAAAA	AGAGCCGATCCAAACGTCAT
catB8	CACTCGACGCCTTCCAAAG	CCGAGCCTATCCAGACATCATT
ceoA	ATCAACACGGACCAGGACAAG	GGAAAGTCCGCTCACGATGA
cepA	AGTTGCGCAGAACAGTCCTCTT	TCGTATCTTGCCCGTCGATAAT
cfiA	GCAGCGTTGCTGGACACA	GTTCGGGATAAACGTGGTGACT
cfr	GCAAAATTCAGAGCAAGTTACGAA	AAAATGACTCCCAACCTGCTTTAT
cfxA	TCATTCCTCGTTCAAGTTTTCAGA	TGCAGCACCAAGAGGAGATGT
cIntI-1(class1)	GGCATCCAAGCAGCAAG	AAGCAGACTTGACCTGA
cmeA	GCAGCAAAGAAGAAGCACCAA	AGCAGGGTAAGTAAAACTAAGTGGTAAATCT
cmlA1-01	TAGGAAGCATCGGAACGTTGAT	CAGACCGAGCACGACTGTTG
cmlA1-02	AGGAAGCATCGGAACGTTGA	ACAGACCGAGCACGACTGTTG
cmr	CGGCATCGTCAGTGGAATT	CGGTTCCGAAAAAGATGGAA
cmx(A)	GCGATCGCCATCCTCTGT	TCGACACGGAGCCTTGGT
cphA-01	GCGAGCTGCACAAGCTGAT	CGGCCCAGTCGCTCTTC
cphA-02	GTGCTGATGGCGAGTTTCTG	GGTGTGGTAGTTGGTGTTGATCAC
dfrA1	GGAATGGCCCTGATATTCCA	AGTCTTGCGTCCAACCAACAG
dfrA12	CCTCTACCGAACCGTCACACA	GCGACAGCGTTGAAACAACTAC
emrD	CTCAGCAGTATGGTGGTAAGCATT	ACCAGGCGCCGAAGAAC
ereA	CCTGTGGTACGGAGAATTCATGT	ACCGCATTCGCTTTGCTT
ereB	GCTTTATTTCAGGAGGCGGAAT	TTTTAAATGCCACAGCACAGAATC
erm(34)	GCGCGTTGACGACGATTT	TGGTCATACTCGACGGCTAGAAC
erm(35)	TTGAAAACGATGTTGCATTAAGTCA	TCTATAATCACAACTAACCACTTGAACGT
erm(36)	GGCGGACCGACTTGCAT	TCTGCGTTGACGACGGTTAC
ermA	TTGAGAAGGGATTTGCGAAAAG	ATATCCATCTCCACCATTAATAGTAAACC
ermA/ermTR	ACATTTTACCAAGGAACTTGTGGAA	GTGGCATGACATAAACCTTCATCA
ermB	TAAAGGGCATTTAACGACGAAACT	TTTATACCTCTGTTTGTTAGGGAATTGAA
ermC	TTTGAAATCGGCTCAGGAAAA	ATGGTCTATTTCAATGGCAGTTACG
ermF	CAGCTTTGGTTGAACATTTACGAA	AAATTCCTAAAATCACAACCGACAA
ermJ/ermD	GGACTCGGCAATGGTCAGAA	CCCCGAAACGCAATATAATGTT
ermK-01	GTTTGATATTGGCATTGTCAGAGAAA	ACCATTGCCGAGTCCACTTT
ermK-02	GAGCCGCAAGCCCCTTT	GTGTTTCATTTGACGCGGAGTAA
ermT-01	GTTCACTAGCACTATTTTTAATGACAGAAGT	GAAGGGTGTCTTTTTAATACAATTAACGA
ermT-02	GTAAAATCCCTAGAGAATACTTTCATCCA	TGAGTGATATTTTTGAAGGGTGTCTT
ermX	GCTCAGTGGTCCCCATGGT	ATCCCCCCGTCAACGTTT
ermY	TTGTCTTTGAAAGTGAAGCAACAGT	TAACGCTAGAGAACGATTTGTATTGAG
fabK	TTTCAGCTCAGCACTTTGGTCAT	AAGGCATCTTTTTCAGCCAGTTC
floR	ATTGTCTTCACGGTGTCCGTTA	CCGCGATGTCGTCGAACT
folA	CGAGCAGTTCCTGCCAAAG	CCCAGTCATCCGGTTCATAATC
fosB	TCACTGTAACTAATGAAGCATTAGACCAT	CCATCTGGATCTGTAAAGTAAAGAGATC
fosX	GATTAAGCCATATCACTTTAATTGTGAAAG	TCTCCTTCCATAATGCAAATCCA
fox5	GGTTTGCCGCTGCAGTTC	GCGGCCAGGTGACCAA
imiR	CCGGACTAGAGCTTCATGTAAGC	CCCACGCGGTACTCTTGTAAA
intI-1(clinic)	CGAACGAGTGGCGGAGGGTG	TACCCGAGAGCTTGGCACCCA
IS613	AGGTTCGGACTCAATGCAACA	TTCAGCACATACCGCCTTGAT
lmrA-01	TCGACGTGACCGTAGTGAACA	CGTGACTACCCAGGTGAGTTGA
lnuA-01	TGACGCTCAACACACTCAAAAA	TTCATGCTTAAGTTCCATACGTGAA
lnuB-01	TGAACATAATCCCCTCGTTTAAAGAT	TAATTGCCCTGTTTCATCGTAAATAA
lnuB-02	AAAGGAGAAGGTGACCAATACTCTGA	GGAGCTACGTCAAACAACCAGTT
lnuC	TGGTCAATATAACAGATGTAAACCAGATTT	CACCCCAGCCACCATCAA
marR-01	GCGGCGTACTGGTGAAGCTA	TGCCCTGGTCGTTGATGA
matA/mel	TAGTAGGCAAGCTCGGTGTTGA	CCTGTGCTATTTTAAGCCTTGTTTCT
mdetl1	ATACAGCAGTGGATATTGGTTTAATTGT	TGCATAAGGTGAATGTTCCATGA
mdtA	CCTAACGGGCGTGACTTCA	TTCACCTGTTTCAAGGGTCAAA
mdtE/yhiU	CGTCGGCGCACTCGTT	TCCAGACGTTGTACGGTAACCA
mecA	GGTTACGGACAAGGTGAAATACTGAT	TGTCTTTTAATAAGTGAGGTGCGTTAATA
mefA	CCGTAGCATTGGAACAGCTTTT	AAACGGAGTATAAGAGTGCTGCAA
mepA	ATCGGTCGCTCTTCGTTCAC	ATAAATAGGATCGAGCTGCTGGAT
mexA	AGGACAACGCTATGCAACGAA	CCGGAAAGGGCCGAAAT
mexD	TTGCCACTGGCTTTCATGAG	CACTGCGGAGAACTGTCTGTAGA
mexE	GGTCAGCACCGACAAGGTCTAC	AGCTCGACGTACTTGAGGAACAC
mexF	CCGCGAGAAGGCCAAGA	TTGAGTTCGGCGGTGATGA
mphA-01	CTGACGCGCTCCGTGTT	GGTGGTGCATGGCGATCT
mphA-02	TGATGACCCTGCCATCGA	TTCGCGAGCCCCTCTTC
mphB	CGCAGCGCTTGATCTTGTAG	TTACTGCATCCATACGCTGCTT
mphC	CGTTTGAAGTACCGAATTGGAAA	GCTGCGGGTTTGCCTGTA
msrA-01	CTGCTAACACAAGTACGATTCCAAAT	TCAAGTAAAGTTGTCTTACCTACACCATT
msrC-01	TCAGACCGGATCGGTTGTC	CCTATTTTTTGGAGTCTTCTCTCTAATGTT
mtrC-01	GGACGGGAAGATGGTCCAA	CGTAGCGTTCCGGTTCGAT
mtrC-02	CGGAGTCCATCGACCATTTG	ATCGTCGGCAAGGAGAATCA
mtrD-02	GGTCGGCACGCTCTTGTC	TGAAGAATTTGCGCACCACTAC
mtrD-03	CCGCCAAGCCGATATAGACA	GGCCGGGTTGCCAAA
ndm-1	ATTAGCCGCTGCATTGAT	CATGTCGAGATAGGAAGTG
nimE	TGCGCCAAGATAGGGCATA	GTCGTGAATTCGGCAGGTTTA
nisB	GGGAGAGTTGCCGATGTTGTA	AGCCACTCGTTAAAGGGCAAT
oleC	CCCGGAGTCGATGTTCGA	GCCGAAGACGTACACGAACAG
oprD	ATGAAGTGGAGCGCCATTG	GGCCACGGCGAACTGA
oprJ	ACGAGAGTGGCGTCGACAA	AAGGCGATCTCGTTGAGGAA
pbp	CCGGTGCCATTGGTTTAGA	AAAATAGCCGCCCCAAGATT
pbp2x	TTTCATAAGTATCTGGACATGGAAGAA	CCAAAGGAAACTTGCTTGAGATTAG
Pbp5	GGCGAACTTCTAATTAATCCTATCCA	CGCCGATGACATTCTTCTTATCTT
penA	AGACGGTAACGTATAACTTTTTGAAAGA	GCGTGTAGCCGGCAATG
pikR1	TCGACATGCGTGACGAGATT	CCGCGAATTAGGCCAGAA
pikR2	TCGTGGGCCAGGTGAAGA	TTCCCCTTGCCGGTGAA
pmrA	TTTGCAGGTTTTGTTCCTAATGC	GCAGAGCCTGATTTCTCCTTTG
pncA	GCAATCGAGGCGGTGTTC	TTGCCGCAGCCAATTCA
putitive multidrug	AATTTTGCCGATTATTGCTGAAA	GATTGTCATCATTCGTTTATCACCAA
qac	CAATAATAACCGAAATAATAGGGACAAGTT	AATAAGTGTTCCTAGTGTTGGCCATAG
qacA	TGGCAATAGGAGCTATGGTGTTT	AAGGTAACACTATTTTCGGTCCAAATC
qacA/qacB	TTTAGGCAGCCTCGCTTCA	CCGAATCCAAATAAAACCCAATAA
qacEdelta1-01	TCGCAACATCCGCATTAAAA	ATGGATTTCAGAACCAGAGAAAGAAA
qacEdelta1-02	CCCCTTCCGCCGTTGT	CGACCAGACTGCATAAGCAACA
qacH-01	GTGGCAGCTATCGCTTGGAT	CCAACGAACGCCCACAA
qacH-02	CATCGTGCTTGTGGCAGCTA	TGAACGCCCAGAAGTCTAGTTTT
qnrA	AGGATTTCTCACGCCAGGATT	CCGCTTTCAATGAAACTGCAA
rarD-02	TGACGCATCGCGTGATCT	AAATTTTCTGTGGCGTCTGAATC
sat4	GAATGGGCAAAGCATAAAAACTTG	CCGATTTTGAAACCACAATTATGATA
sdeB	CACTACCGCTTCCGCACTTAA	TGAAAAAACGGGAAAAGTCCAT
spcN-01	AAAAGTTCGATGAAACACGCCTAT	TCCAGTGGTAGTCCCCGAATC
spcN-02	CAGAATCTTCCTGAAAAGTTTGATGAA	CGCAGACACGCCGAATC
speA	GCAAGAGGTATTTGCTCAACAAGA	CAGGGTCACCCTCATAAAGAAAA
str	AATGAGTTTTGGAGTGTCTCAACGTA	AATCAAAACCCCTATTAAAGCCAAT
strA	CCGGTGGCATTTGAGAAAAA	GTGGCTCAACCTGCGAAAAG
strB	GCTCGGTCGTGAGAACAATCT	CAATTTCGGTCGCCTGGTAGT
sul1	CAGCGCTATGCGCTCAAG	ATCCCGCTGCGCTGAGT
sul2	TCATCTGCCAAACTCGTCGTTA	GTCAAAGAACGCCGCAATGT
sulA/folP-01	CAGGCTCGTAAATTGATAGCAGAAG	CTTTCCTTGCGAATCGCTTT
sulA/folP-03	CACGGCTTCGGCTCATGT	TGCCATCCTGTGACTAGCTACGT
tet(32)	CCATTACTTCGGACAACGGTAGA	CAATCTCTGTGAGGGCATTTAACA
tet(34)	CTTAGCGCAAACAGCAATCAGT	CGGTGATACAGCGCGTAAACT
tet(35)	ACCCCATGACGTACCTGTAGAGA	CAACCCACACTGGCTACCAGTT
tet(36)-01	AGAATACTCAGCAGAGGTCAGTTCCT	TGGTAGGTCGATAACCCGAAAAT
tet(36)-02	TGCAGGAAAGACCTCCATTACAG	CTTTGTCCACACTTCCACGTACTATG
tet(37)	GAGAACGTTGAAAAGGTGGTGAA	AACCAAGCCTGGATCAGTCTCA
tetA-01	GCTGTTTGTTCTGCCGGAAA	GGTTAAGTTCCTTGAACGCAAACT
tetA-02	CTCACCAGCCTGACCTCGAT	CACGTTGTTATAGAAGCCGCATAG
tetB-01	AGTGCGCTTTGGATGCTGTA	AGCCCCAGTAGCTCCTGTGA
tetB-02	GCCCAGTGCTGTTGTTGTCAT	TGAAAGCAAACGGCCTAAATACA
tetC-01	CATATCGCAATACATGCGAAAAA	AAAGCCGCGGTAAATAGCAA
tetC-02	ACTGGTAAGGTAAACGCCATTGTC	ATGCATAAACCAGCCATTGAGTAAG
tetD-01	TGCCGCGTTTGATTACACA	CACCAGTGATCCCGGAGATAA
tetD-02	TGTCATCGCGCTGGTGATT	CATCCGCTTCCGGGAGAT
tetE	TTGGCGCTGTATGCAATGAT	CGACGACCTATGCGATCTGA
tetG-01	TCAACCATTGCCGATTCGA	TGGCCCGGCAATCATG
tetG-02	CATCAGCGCCGGTCTTATG	CCCCATGTAGCCGAACCA
tetH	TTTGGGTCATCTTACCAGCATTAA	TTGCGCATTATCATCGACAGA
tetJ	GGGTGCCGCATTAGATTACCT	TCGTCCAATGTAGAGCATCCATA
tetK	CAGCAGTCATTGGAAAATTATCTGATTATA	CCTTGTACTAACCTACCAAAAATCAAAATA
tetL-01	AGCCCGATTTATTCAAGGAATTG	CAAATGCTTTCCCCCTGTTCT
tetL-02	ATGGTTGTAGTTGCGCGCTATAT	ATCGCTGGACCGACTCCTT
tetM-01	CATCATAGACACGCCAGGACATAT	CGCCATCTTTTGCAGAAATCA
tetM-02	TAATATTGGAGTTTTAGCTCATGTTGATG	CCTCTCTGACGTTCTAAAAGCGTATTAT
tetO-01	ATGTGGATACTACAACGCATGAGATT	TGCCTCCACATGATATTTTTCCT
tetPA	AGTTGCAGATGTGTATAGTCGTAAACTATCTATT	TGCTACAAGTACGAAAACAAAACTAGAA
tetPB-01	ACACCTGGACACGCTGATTTT	ACCGTCTAGAACGCGGAATG
tetPB-02	TGATACACCTGGACACGCTGAT	CGTCCAAAACGCGGAATG
tetPB-03	TGGGCGACAGTAGGCTTAGAA	TGACCCTACTGAAACATTAGAAATATACCT
tetPB-04	AGTGGTGCAAATACTGAAAAAGTTGT	TTTGTTCCTTCGTTTTGGACAGA
tetPB-05	CTGAAGTGGAGCGATCATTCC	CCCTCAACGGCAGAAATAACTAA
tetQ	CGCCTCAGAAGTAAGTTCATACACTAAG	TCGTTCATGCGGATATTATCAGAAT
tetR-02	CGCGATAGACGCCTTCGA	TCCTGACAACGAGCCTCCTT
tetR-03	CGCGATGGAGCAAAAGTACAT	AGTGAAAAACCTTGTTGGCATAAAA
tetS	TTAAGGACAAACTTTCTGACGACATC	TGTCTCCCATTGTTCTGGTTCA
tetT	CCATATAGAGGTTCCACCAAATCC	TGACCCTATTGGTAGTGGTTCTATTG
tetU-01	GTGGCAAAGCAACGGATTG	TGCGGGCTTGCAAAACTATC
tetV	GCGGGAACGACGATGTATATC	CCGCTATCTCACGACCATGAT
tetX	AAATTTGTTACCGACACGGAAGTT	CATAGCTGAAAAAATCCAGGACAGTT
tnpA-01	CATCATCGGACGGACAGAATT	GTCGGAGATGTGGGTGTAGAAAGT
tnpA-02	GGGCGGGTCGATTGAAA	GTGGGCGGGATCTGCTT
tnpA-03	AATTGATGCGGACGGCTTAA	TCACCAAACTGTTTATGGAGTCGTT
tnpA-04	CCGATCACGGAAAGCTCAAG	GGCTCGCATGACTTCGAATC
tnpA-05	GCCGCACTGTCGATTTTTATC	GCGGGATCTGCCACTTCTT
tnpA-07	GAAACCGATGCTACAATATCCAATTT	CAGCACCGTTTGCAGTGTAAG
tolC-01	GGCCGAGAACCTGATGCA	AGACTTACGCAATTCCGGGTTA
tolC-02	CAGGCAGAGAACCTGATGCA	CGCAATTCCGGGTTGCT
tolC-03	GCCAGGCAGAGAACCTGATG	CGCAATTCCGGGTTGCT
Tp614	GGAAATCAACGGCATCCAGTT	CATCCATGCGCTTTTGTCTCT
ttgA	ACGCCAATGCCAAACGATT	GTCACGGCGCAGCTTGA
ttgB	TCGCCCTGGATGTACACCTT	ACCATTGCCGACATCAACAAC
vanA	AAAAGGCTCTGAAAACGCAGTTAT	CGGCCGTTATCTTGTAAAAACAT
vanB-01	TTGTCGGCGAAGTGGATCA	AGCCTTTTTCCGGCTCGTT
vanB-02	CCGGTCGAGGAACGAAATC	TCCTCCTGCAAAAAAAGATCAAC
vanC-01	ACAGGGATTGGCTATGAACCAT	TGACTGGCGATGATTTGACTATG
vanC-03	AAATCAATACTATGCCGGGCTTT	CCGACCGCTGCCATCA
vanC1	AGGCGATAGCGGGTATTGAA	CAATCGTCAATTGCTCATTTCC
vanC2/vanC3	TTTGACTGTCGGTGCTTGTGA	TCAATCGTTTCAGGCAATGG
vanG	ATTTGAATTGGCAGGTATACAGGTTA	TGATTTGTCTTTGTCCATACATAATGC
vanHB	GAGGTTTCCGAGGCGACAA	CTCTCGGCGGCAGTCGTAT
vanHD	GTGGCCGATTATACCGTCATG	CGCAGGTCATTCAGGCAAT
vanRA-01	CCCTTACTCCCACCGAGTTTT	TTCGTCGCCCCATATCTCAT
vanRA-02	CCACTCCGGCCTTGTCATT	GCTAACCACATTCCCCTTGTTTT
vanRB	GCCCTGTCGGATGACGAA	TTACATAGTCGTCTGCCTCTGCAT
vanRC	TGCGGGAAAAACTGAACGA	CCCCCCATACGGTTTTGATTA
vanRC4	AGTGCTTTGGCTTATCTCGAAAA	TCCGGCAGCATCACATCTAA
vanRD	TTATAATGGCAAGGATGCACTAAAGT	CGTCTACATCCGGAAGCATGA
vanSA	CGCGTCATGCTTTCAAAATTC	TCCGCAGAAAGCTCAATTTGTT
vanSB	GCGCGGCAAATGACAAC	TTTGCCATTTTATTCGCACTGT
vanSC-02	GCCATCAGCGAGTCTGATGA	CAGCTGGGATCGTTTTTCCTT
vanSE	TGGCCGAAGAAGCAGGAA	CAATAATACTCGTCAAAGGAGTTCTCA
vanTC-01	CACACGCATTTTTTCCCATCTAG	CAGCCAACAGATCATCAAAACAA
vanTC-02	ACAGTTGCCGCTGGTGAAG	CGTGGCTGGTCGATCAAAA
vanTE	GTGGTGCCAAGGAAGTTGCT	CGTAGCCACCGCAAAAAAAT
vanTG	CGTGTAGCCGTTCCGTTCTT	CGGCATTACAGGTATATCTGGAAA
vanWB	CGGACAAAGATACCCCCTATAAAG	AAATAGTAAATTGCTCATCTGGCACAT
vanWG	ACATTTTCATTTTGGCAGCTTGTAC	CCGCCATAAGAGCCTACAATCT
vanXA	CGCTAAATATGCCACTTGGGATA	TCAAAAGCGATTCAGCCAACT
vanXB	AGGCACAAAATCGAAGATGCTT	GGGTATGGCTCATCAATCAACTT
vanXD	TAAACCGTGTTATGGGAACGAA	GCGATAGCCGTCCCATAAGA
vanYB	GGCTAAAGCGGAAGCAGAAA	GATATCCACAGCAAGACCAAGCT
vanYD-01	AAGGCGATACCCTGACTGTCA	ATTGCCGGACGGAAGCA
vanYD-02	CAAACGGAAGAGAGGTCACTTACA	CGGACGGTAATAGGGACTGTTC
vatB-01	GGAAAAAGCAACTCCATCTCTTGA	TCCTGGCATAACAGTAACATTCTGA
vatB-02	TTGGGAAAAAGCAACTCCATCT	CAATCCACACATCATTTCCAACA
vatC-01	CGGAAATTGGGAACGATGTT	GCAATAATAGCCCCGTTTCCTA
vatC-02	CGATGTTTGGATTGGACGAGAT	GCTGCAATAATAGCCCCGTTT
vatE-01	GGTGCCATTATCGGAGCAAAT	TTGGATTGCCACCGACAAT
vatE-02	GACCGTCCTACCAGGCGTAA	TTGGATTGCCACCGACAATT
vgaA-01	CGAGTATTGTGGAAAGCAGCTAGTT	CCCGTACCGTTAGAGCCGATA
vgaA-02	GACGGGTATTGTGGAAAGCAA	TTTCCTGTACCATTAGATCCGATAATT
vgb-01	AGGGAGGGTATCCATGCAGAT	ACCAAATGCGCCCGTTT
vgbB-01	CAGCCGGATTCTGGTCCTT	TACGATCTCCATTCAATTGGGTAAA
vgbB-02	ATACGAGCTGCCTAATAAAGGATCTT	TGTGAACCACAGGGCATTATCA
yceE/mdtG-01	TGGCACAAAATATCTGGCAGTT	TTGTGTGGCGATAAGAGCATTAG
yceE/mdtG-02	TTATCTGTTTTCTGCTCACCTTCTTTT	GCGTGGTGACAAACAGGCTTA
yceL/mdtH-01	TCGGGATGGTGGGCAAT	CGATAACCGAGCCGATGTAGA
yceL/mdtH-02	CGCGTGAAACCTTAAGTGCTT	AGACGGCTAAACCCCATATAGCT
yceL/mdtH-03	CTGCCGTTAAATGGATGTATGC	ACTCCAGCGGGCGATAGG
yidY/mdtL-01	GCAGTTGCATATCGCCTTCTC	CTTCCCGGCAAACAGCAT
yidY/mdtL-02	TGCTGATCGGGATTCTGATTG	CAGGCGCGACGAACATAAT
